# Supplementary material for: Sleep and Cognitive Dysfunction in Subarachnoid Hemorrhage: A Scoping Review
Source: J Clin Med. 2026 Jan 26;15(3):1002. doi: 10.3390/jcm15031002 (PMC12898122; doi:10.3390/jcm15031002)
Supplement: Supplementary file 1 [file jcm-15-01002-s001.zip]

Archive with 1 entries (1 files):
- jcm-3883751-supplementary.pdf
